# Supplementary material for: Antiviral Activity of Acetylsalicylic Acid against Bunyamwera Virus in Cell Culture
Source: Viruses. 2023 Apr 11;15(4):948. doi: 10.3390/v15040948 (PMC10141918; doi:10.3390/v15040948)
Supplement: Supplementary file 1 [file viruses-15-00948-s001.zip]

Archive with 4 entries (3 files):
- Supplementary Figures/
- Supplementary Figures/Figure S2.tif
- Supplementary Figures/Figure S1.tif
- __MACOSX/Supplementary Figures/._Figure S1.tif
